# Supplementary material for: Characterization and Hydrolysis Studies of a Prodrug Obtained as Ester Conjugate of Geraniol and Ferulic Acid by Enzymatic Way
Source: Int J Mol Sci. 2024 Jun 6;25(11):6263. doi: 10.3390/ijms25116263 (PMC11172460; doi:10.3390/ijms25116263)
Supplement: Supplementary file 1 [file ijms-25-06263-s001.zip]

Archive with 1 entries (1 files):
- ijms-3012260-supplementary.pdf
